# Supplementary material for: Viscoelastic Behavior of Cellular Biomaterials Based on Octet-Truss and Tetrahedron Topologies
Source: Materials (Basel). 2024 Nov 29;17(23):5865. doi: 10.3390/ma17235865 (PMC11643608; doi:10.3390/ma17235865)
Supplement: Supplementary file 1 [file materials-17-05865-s001.zip]

Archive with 1 entries (1 files):
- materials-3323642-supplementary.pdf
